# Supplementary material for: Heme oxygenase-1 and neopterin plasma/serum levels and their role in diagnosing active and latent TB among HIV/TB co-infected patients: a cross sectional study
Source: BMC Infect Dis. 2021 Jul 27;21:711. doi: 10.1186/s12879-021-06370-7 (PMC8317375; doi:10.1186/s12879-021-06370-7)
Supplement: Supplementary file 1 — Additional file 1: Supplementary material. Standards were used to draw a standard reference curve from which the sample ODs were converted into HO-1 and neopterin concentrations in ng/ml. [file 12879_2021_6370_MOESM1_ESM.xlsx]

## Sheet: Sheet1
Supplementary Material
Standards were used to draw a standard reference curve from which the sample ODs were converted into HO-1 and neopterin concentrations in ng/ml
Neopterin
Plate_1
	1	2	3	4	5	6	7	8	9	10	11	12
A	1.532	0.34	1.33	0.645	1.345	1.005	0.757	0.383	0.55	0.199	0.559	0.908
B	1.693	0.327	1.344	0.655	1.344	1.007	0.748	0.383	0.575	0.198	0.558	0.909
C	0.135	0.47	0.479	0.632	0.226	0.407	0.191	0.268	0.3	0.879	0.42	0.392
D	0.121	0.523	0.449	0.64	0.227	0.406	0.182	0.268	0.302	0.884	0.424	0.397
E	0.168	0.629	0.738	0.353	0.747	0.209	0.157	0.284	0.29	0.57	0.303	0.265
F	0.185	0.615	0.721	0.352	0.721	0.284	0.157	0.284	0.302	0.573	0.304	0.262
G	0.253	0.69	0.504	0.728	0.596	0.225	0.829	0.846	1.387	0.804	0.5	0.602
H	0.254	0.702	0.514	0.739	0.596	0.227	0.815	0.83	1.395	0.809	0.494	0.605
	Concentration ng/ml	Absorbance 450nm	Absorbance 450nm	Absorbance 450nm	Average absorbance	Concentration ng/ml			1/Average absorbance	Concentration ng/ml		Actual concentration	ID NO
	50	0.135	0.121		0.128	50			7.8125	50	50	50	S1
	25	0.168	0.185		0.1765	25			5.66572	25	25	25	S2
	12.5	0.253	0.254		0.2535	12.5			3.94477	12.5	12.5	12.5	S3
	6.25	0.34	0.327		0.3335	6.25			2.9985	6.25	6.25	6.25	S4
	3.13	0.47	0.523		0.4965	3.13			2.0141	3.13	3.13	3.13	S5
	1.5625	0.615	0.629		0.622	1.5625			1.60772	1.5625	1.5625	1.5625	S6
	0	1.532	1.693		1.6125	0			0.620155	0	0	0	Blank
		0.69	0.702		0.696				1.43678		1.34408	2.68815	20721
		1.33	1.344		1.337				0.747943		0.0901652	0.18033	21574
		0.479	0.449		0.464				2.15517		3.37062	6.74125	21080
		0.738	0.721		0.7295				1.3708		1.19538	2.39076	21093
		0.504	0.514		0.509				1.96464		2.75922	5.51843	21092
		0.645	0.655		0.65				1.53846		1.58535	3.1707	42260
		0.632	0.64		0.636				1.57233		1.66899	3.33798	44735
		0.353	0.352		0.3525				2.83688		6.01144	12.0229	204735
		0.728	0.739		0.7335				1.36333		1.17892	2.35785	20479
		1.345	1.344		1.3445				0.743771		0.0845463	0.169093	20478
		0.226	0.227		0.2265				4.41501		15.0149	30.0299	20706
		0.747	0.721		0.734				1.3624		1.17688	2.35377	20624
		0.596	0.596		0.596				1.67785		1.94021	3.88041	20532
		1.005	1.007		1.006				0.994036		0.463139	0.926278	46119
		0.407	0.406		0.4065				2.46002		4.46287	8.92574	46122
		0.209	0.284		0.2465				4.0568		12.6008	25.2017	20701
		0.225	0.227		0.226				4.42478		15.0839	30.1678	42179
		0.757	0.748		0.7525				1.3289		1.10415	2.20831	22122
		0.191	0.182		0.1865				5.36193		22.5052	45.0103	42042
		0.157	0.157		0.157				6.36943		32.3304	64.6607	41690
		0.829	0.815		0.822				1.21655		0.871688	1.74338	40079
		0.383	0.383		0.383				2.61097		5.05649	10.113	41244
		0.268	0.268		0.268				3.73134		10.6	21.2001	42082
		0.284	0.284		0.284				3.52113		9.40315	18.8063	42146
		0.846	0.83		0.838				1.19332		0.825833	1.65167	45939
		0.55	0.575		0.5625				1.77778		2.21191	4.42381	45005
		0.3	0.302		0.301				3.32226		8.33865	16.6773	41186
		0.29	0.302		0.296				3.37838		8.63243	17.2649	41071
		1.387	1.395		1.391				0.718907		0.0515451	0.10309	41544
		0.199	0.198		0.1985				5.03778		19.7561	39.5123	21019
		0.879	0.884		0.8815				1.13443		0.712944	1.42589	40447
		0.57	0.573		0.5715				1.74978		2.13432	4.26863	40533
		0.804	0.809		0.8065				1.23993		0.918605	1.83721	110320
		0.559	0.558		0.5585				1.79051		2.24757	4.49514	52132
		0.42	0.424		0.422				2.36967		4.12435	8.2487	131320
		0.303	0.304		0.3035				3.29489		8.19727	16.3945	21945
		0.5	0.494		0.497				2.01207		2.90637	5.81273	16133
		0.908	0.909		0.9085				1.10072		0.650476	1.30095	191648
		0.392	0.397		0.3945				2.53485		4.75274	9.50549	131440
		0.295	0.262		0.2785				3.59066		9.79087	19.5817	22119
		0.602	0.605		0.6035				1.657		1.88534	3.77068	240724
Plate 2
	1	2	3	4	5	6	7	8	9	10	11	12
A	1.923	0.28	0.248	0.365	0.095	0.531	0.437	0.67	0.368	0.568	0.243	0.241
B	2.061	0.443	0.325	0.831	0.108	0.549	0.561	0.618	0.397	0.548	0.265	0.153
C	0.145	0.675	0.576	0.25	0.206	0.691	0.691	1.436	0.394	0.26	0.417	0.477
D	0.073	0.868	0.953	0.433	0.437	0.861	0.317	0.826	0.538	0.268	0.309	0.596
E	0.226	0.915	0.231	0.302	0.552	0.519	0.344	0.453	0.196	0.556	0.287	0.628
F	0.133	1.377	0.227	0.177	0.136	0.893	0.467	0.556	0.369	0.544	0.548	0.693
G	0.233	0.276	0.539	0.308	0.193	0.474	0.965	0.103	0.41	0.412	0.247	0.631
H	0.351	0.356	0.621	0.368	0.34	0.753	0.673	0.274	0.349	0.403	0.414	0.461
		Average Absorbance	Concentration ng/ml	1/absorbance	Concentration ng/ml	Calculated conc.	Actual conc.	ID NO
		0.109	50	9.17431	50	50.0387	50	S1
		0.1795	25	5.57103	25	25.0592	25	S2
		0.292	12.5	3.42466	12.5	11.3705	12.5	S3
		0.3615	6.25	2.76625	6.25	7.94132	6.25	S4
		0.7715	3.125	1.29618	3.125	2.25808	3.125	S5
		1.146	1.56	0.8726	1.56	1.22875	1.56	S6
		1.992	0	0.502008	0	0.584658	0	Blank
		0.316		3.16456		9.96014	9.96014	20584
		0.2865		3.4904		11.7377	11.7377	21444
		0.7645		1.30804		2.29122	2.29122	20884
		0.229		4.36681		16.9969	16.9969	20714
		0.58		1.72414		3.59338	3.59338	20229
		0.598		1.67224		3.41642	3.41642	22126
		0.3415		2.92826		8.74094	8.74094	20257
		0.2395		4.17537		15.7952	15.7952	20136
		0.338		2.95858		8.89394	8.89394	20713
		0.1015		9.85222		54.0855	54.0855	21369
		0.3215		3.11042		9.67545	9.67545	20715
		0.344		2.90698		8.63418	8.63418	20771
		0.27		3.7037		12.9573	12.9573	22015
		0.54		1.85185		4.0459	4.0459	22029
		0.776		1.28866		2.23721	2.23721	20275
		0.706		1.41643		2.60431	2.60431	20361
		0.6135		1.62999		3.27535	3.27535	21376
		0.517		1.93424		4.35043	4.35043	21432
		0.354		2.82486		8.22708	8.22708	20965
		0.4055		2.46609		6.54262	6.54262	21469
		0.819		1.221		2.05351	2.05351	22031
		0.644		1.5528		3.02463	3.02463	21384
		1.131		0.884173		1.25281	1.25281	20786
		0.5045		1.98216		4.53206	4.53206	22129
		0.1885		5.30504		23.2178	23.2178	20712
		0.3825		2.61438		7.21982	7.21982	21573
		0.466		2.14592		5.17703	5.17703	20752
		0.2825		3.53982		12.0165	12.0165	20553
		0.3795		2.63505		7.31637	7.31637	21286
		0.558		1.79211		3.83125	3.83125	20590
		0.264		3.78788		13.45	13.45	20509
		0.55		1.81818		3.92427	3.92427	21377
		0.4075		2.45399		6.48857	6.48857	20593
		0.254		3.93701		14.338	14.338	20294
		0.363		2.75482		7.88606	7.88606	20575
		0.4175		2.39521		6.22873	6.22873	20554
		0.3305		3.02572		9.23637	9.23637	20507
		0.197		5.07614		21.6566	21.6566	20555
		0.5365		1.86393		4.08994	4.08994	20544
		0.6605		1.514		2.90211	2.90211	21429
		0.646		1.54799		3.00932	3.00932	20593
Plate_3
	1	2	3	4	5	6	7	8	9	10	11	12
A	1.321	0.341	0.313	0.48	0.414	0.297	0.283	0.275	0.415	1.157	0.62	0.642
B	1.311	0.326	0.234	0.307	0.27	0.185	0.189	0.279	0.377	0.999	0.611	0.594
C	0.109	0.47	0.212	0.363	0.275	0.35	0.259	0.795	0.262	1.214	0.61	0.654
D	0.097	0.375	0.172	0.322	0.375	0.327	0.222	0.5	0.225	0.852	0.618	0.654
E	0.146	0.603	0.165	0.568	0.868	0.248	1.601	1.494	0.287	0.798	0.839	1.134
F	0.145	0.518	0.686	0.622	1.402	0.23	1.473	0.656	0.337	0.757	0.602	0.956
G	0.226	0.325	0.304	0.288	0.212	0.164	0.441	0.633	0.449	1.023	0.931	0.671
H	0.222	0.444	0.728	0.588	0.208	0.175	0.343	0.473	0.439	0.862	0.86	0.815
ID NO	Average Absorbance	Concentration ng/ml	1/average absorbance	Concentration ng/ml	Calculated concentration	Actual concentration
S1	0.103	50	9.70874	50	50	50
S2	0.14555	25	6.87049	25	25	25
S3	0.224	12.5	4.46429	12.5	12.5	12.5
S4	0.3335	6.25	2.9985	6.25	6.25	6.25
S5	0.4225	3.125	2.36686	3.125	3.125	3.125
S6	0.5605	1.56	1.78412	1.56	1.56	1.56
Blank	1.321	0	0.757002	0	0	0
41940	0.3845		2.60078		4.52667	4.52667
43946	0.2735		3.65631		8.30168	8.30168
20554	0.192		5.20833		15.4039	15.4039
20557	1.926		0.519211		-0.959406	-0.959406
21390	0.516		1.93798		2.52657	2.52657
21436	0.394		2.53807		4.32595	4.32595
20970	0.3425		2.91971		5.5868	5.5868
20420	0.595		1.68067		1.81875	1.81875
21458	0.438		2.28311		3.53506	3.53506
21416	0.342		2.92398		5.60144	5.60144
20594	0.325		3.07692		6.13426	6.13426
21388	1.135		0.881057		-0.161633	-0.161633
21479	0.21		4.7619		13.1528	13.1528
21501	0.241		4.14938		10.3435	10.3435
20566	0.339		2.94985		5.69047	5.69047
20573	0.239		4.1841		10.4944	10.4944
21454	0.1695		5.89971		19.2534	19.2534
20555	0.236		4.23729		10.7276	10.7276
20575	0.241		4.14938		10.3435	10.3435
21392	1.537		0.650618		-0.676223	-0.676223
20551	0.377		2.65252		4.69417	4.69417
20553	0.277		3.61011		8.11991	8.11991
20628	1.647		0.607165		-0.770672	-0.770672
21394	1.075		0.930233		-0.0487524	-0.0487524
20584	0.554		1.80505		2.15634	2.15634
21361	0.396		2.52525		4.28523	4.28523
21309	0.2435		4.10678		10.1595	10.1595
21451	0.312		3.20513		6.59326	6.59326
21369	0.444		2.25225		3.44205	3.44205
231356	1.078		0.927644		-0.0547224	-0.0547224
231242	1.033		0.968054		0.0388189	0.0388189
91548	0.778		1.28535		0.800059	0.800059
140325	0.943		1.06045		0.25553	0.25553
52228	0.6155		1.6247		1.66955	1.66955
240942	0.614		1.62866		1.68007	1.68007
240633	0.7205		1.38793		1.05668	1.05668
132320	0.8955		1.11669		0.389434	0.389434
131137	0.618		1.61812		1.65214	1.65214
52724	0.654		1.52905		1.41847	1.41847
18032	1.045		0.956938		0.0130119	0.0130119
16831	0.793		1.26103		0.740005	0.740005
Plate_4
	1	2	3	4	5	6	7	8	9	10	11	12
A	1.532	0.34	1.33	0.645	1.345	1.005	0.757	0.383	0.55	0.199	0.559	0.908
B	1.693	0.327	1.344	0.655	1.344	1.007	0.748	0.383	0.575	0.198	0.558	0.909
C	0.135	0.47	0.479	0.632	0.226	0.407	0.191	0.268	0.3	0.879	0.42	0.392
D	0.121	0.523	0.449	0.64	0.227	0.406	0.182	0.268	0.302	0.884	0.424	0.397
E	0.168	0.629	0.738	0.353	0.747	0.209	0.157	0.284	0.29	0.57	0.303	0.265
F	0.185	0.615	0.721	0.352	0.721	0.284	0.157	0.284	0.302	0.573	0.304	0.262
G	0.253	0.69	0.504	0.728	0.596	0.225	0.829	0.846	1.387	0.804	0.5	0.602
H	0.254	0.702	0.514	0.739	0.596	0.227	0.815	0.83	1.395	0.809	0.494	0.605
	Concentration ng/ml	Absorbance 450nm	Absorbance 450nm	Absorbance 450nm	Average absorbance	Concentration ng/ml			1/Average absorbance	Concentration ng/ml		Actual concentration	ID NO
	50	0.135	0.121		0.128	50			7.8125	50	50	50	S1
	25	0.168	0.185		0.1765	25			5.66572	25	25	25	S2
	12.5	0.253	0.254		0.2535	12.5			3.94477	12.5	12.5	12.5	S3
	6.25	0.34	0.327		0.3335	6.25			2.9985	6.25	6.25	6.25	S4
	3.13	0.47	0.523		0.4965	3.13			2.0141	3.13	3.13	3.13	S5
	1.5625	0.615	0.629		0.622	1.5625			1.60772	1.5625	1.5625	1.5625	S6
	0	1.532	1.693		1.6125	0			0.620155	0	0	0	Blank
		0.69	0.702		0.696				1.43678		1.34408	2.68815	20721
		1.33	1.344		1.337				0.747943		0.0901652	0.18033	21574
		0.479	0.449		0.464				2.15517		3.37062	6.74125	21080
		0.738	0.721		0.7295				1.3708		1.19538	2.39076	21093
		0.504	0.514		0.509				1.96464		2.75922	5.51843	21092
		0.645	0.655		0.65				1.53846		1.58535	3.1707	42260
		0.632	0.64		0.636				1.57233		1.66899	3.33798	44735
		0.353	0.352		0.3525				2.83688		6.01144	12.0229	204735
		0.728	0.739		0.7335				1.36333		1.17892	2.35785	20479
		1.345	1.344		1.3445				0.743771		0.0845463	0.169093	20478
		0.226	0.227		0.2265				4.41501		15.0149	30.0299	20706
		0.747	0.721		0.734				1.3624		1.17688	2.35377	20624
		0.596	0.596		0.596				1.67785		1.94021	3.88041	20532
		1.005	1.007		1.006				0.994036		0.463139	0.926278	46119
		0.407	0.406		0.4065				2.46002		4.46287	8.92574	46122
		0.209	0.284		0.2465				4.0568		12.6008	25.2017	20701
		0.225	0.227		0.226				4.42478		15.0839	30.1678	42179
		0.757	0.748		0.7525				1.3289		1.10415	2.20831	22122
		0.191	0.182		0.1865				5.36193		22.5052	45.0103	42042
		0.157	0.157		0.157				6.36943		32.3304	64.6607	41690
		0.829	0.815		0.822				1.21655		0.871688	1.74338	40079
		0.383	0.383		0.383				2.61097		5.05649	10.113	41244
		0.268	0.268		0.268				3.73134		10.6	21.2001	42082
		0.284	0.284		0.284				3.52113		9.40315	18.8063	42146
		0.846	0.83		0.838				1.19332		0.825833	1.65167	45939
		0.55	0.575		0.5625				1.77778		2.21191	4.42381	45005
		0.3	0.302		0.301				3.32226		8.33865	16.6773	41186
		0.29	0.302		0.296				3.37838		8.63243	17.2649	41071
		1.387	1.395		1.391				0.718907		0.0515451	0.10309	41544
		0.199	0.198		0.1985				5.03778		19.7561	39.5123	21019
		0.879	0.884		0.8815				1.13443		0.712944	1.42589	40447
		0.57	0.573		0.5715				1.74978		2.13432	4.26863	40533
		0.804	0.809		0.8065				1.23993		0.918605	1.83721	110320
		0.559	0.558		0.5585				1.79051		2.24757	4.49514	52132
		0.42	0.424		0.422				2.36967		4.12435	8.2487	131320
		0.303	0.304		0.3035				3.29489		8.19727	16.3945	21945
		0.5	0.494		0.497				2.01207		2.90637	5.81273	16133
		0.908	0.909		0.9085				1.10072		0.650476	1.30095	191648
		0.392	0.397		0.3945				2.53485		4.75274	9.50549	131440
		0.295	0.262		0.2785				3.59066		9.79087	19.5817	22119
		0.602	0.605		0.6035				1.657		1.88534	3.77068	240724
Plate_5
	1	2	3	4	5	6	7	8	9	10	11	12
A	0.909	0.196	0.361	0.323	0.391	0.348	0.265	0.231	0.199	0.14	0.337	0.314
B	0.91	0.198	0.36	0.323	0.39	0.348	0.262	0.231	0.198	0.14	0.336	0.312
C	0.117	0.267	0.511	0.438	0.294	0.32	0.241	0.342	0.198	0.242	0.553	0.241
D	0.119	0.269	0.509	0.437	0.291	0.319	0.24	0.338	0.197	0.241	0.55	0.24
E	0.147	0.357	0.452	0.432	0.309	0.404	0.352	0.219	0.408	0.114	0.487	0.781
F	0.148	0.356	0.449	0.432	0.306	0.402	0.348	0.218	0.405	0.115	0.486	0.78
G	0.169	0.325	0.415	0.672	0.289	0.429	1.513	0.149	0.529	0.168	0.627	0.519
H	0.166	0.31	0.413	0.668	0.288	0.426	1.503	0.148	0.525	0.168	0.636	0.515
	Concentration ng/ml	Absorbance 450nm	Absorbance 450 nm		Average Absorbance	Concentration ng/ml	1/ave. absorbance	Concentration ng/ml	Actual concentration	ID NO
	50	0.117	0.119		0.118	50	8.47458	50	50	S1
	25	0.147	0.148		0.1475	25	6.77966	25	25	S2
	12.5	0.169	0.166		0.1675	12.5	5.97015	12.5	12.5	S3
	6.25	0.196	0.198		0.197	6.25	5.07614	6.25	6.25	S4
	3.125	0.267	0.269		0.268	3.125	3.73134	3.125	3.125	S5
	1.56	0.357	0.356		0.3565	1.56	2.80505	1.56	1.56	S6
	0	0.909	0.91		0.9095	0	1.09951	0	0	Blank
		0.325	0.31		0.3175		3.14961	1.38913	13.8913	110320
		0.361	0.36		0.3605		2.77393	0.968873	9.68873	240428
		0.511	0.509		0.51		1.96078	0.511535	5.11535	232148
		0.452	0.449		0.4505		2.21976	0.609581	6.09581	13426
		0.415	0.413		0.414		2.41546	0.708522	7.08522	13628
		0.323	0.323		0.323		3.09598	1.31818	13.1818	50236
		0.438	0.437		0.4375		2.28571	0.640131	6.40131	17921
		0.432	0.432		0.432		2.31481	0.654473	6.54473	19608
		0.672	0.668		0.67		1.49254	0.38334	3.8334	19500
		0.391	0.39		0.3905		2.56082	0.800212	8.00212	231949
		0.294	0.291		0.2925		3.4188	1.80854	18.0854	23145
		0.309	0.306		0.3075		3.25203	1.53587	15.3587	22119
		0.289	0.288		0.2885		3.4662	1.89413	18.9413	16133
		0.348	0.348		0.348		2.87356	1.06379	10.6379	17428
		0.32	0.319		0.3195		3.12989	1.36259	13.6259	15326
		0.404	0.402		0.403		2.48139	0.747987	7.47987	231653
		0.429	0.426		0.4275		2.33918	0.66691	6.6691	233425
		0.265	0.262		0.2635		3.79507	2.59653	25.9653	150122
		0.241	0.24		0.2405		4.158	3.61912	36.1912	23015
		0.352	0.348		0.35		2.85714	1.04738	10.4738	23839
		1.513	1.503		1.508		0.66313	0.0661271	0.661271	221039
		0.231	0.231		0.231		4.329	4.20242	42.0242	110220
		0.342	0.338		0.34		2.94118	1.13465	11.3465	19420
		0.219	0.218		0.2185		4.57666	5.17432	51.7432	222426
		0.149	0.148		0.1485		6.73401	21.959	219.59	120230
		0.199	0.198		0.1985		5.03778	7.42681	74.2681	53236
		0.198	0.197		0.1975		5.06329	7.56956	75.6956	16028
		0.405	0.408		0.4065		2.46002	0.734826	7.34826	230746
		0.529	0.525		0.527		1.89753	0.491735	4.91735	20626
		0.14	0.14		0.14		7.14286	27.2543	272.543	231047
		0.242	0.241		0.2415		4.14079	3.56416	35.6416	50523
		0.114	0.115		0.1145		8.73362	56.2034	562.034	11142
		0.168	0.168		0.168		5.95238	13.8982	138.982	81656
		0.337	0.336		0.3365		2.97177	1.16852	11.6852	131320
		0.553	0.55		0.5515		1.81324	0.467136	4.67136	14434
		0.487	0.486		0.4865		2.0555	0.543869	5.43869	80534
		0.627	0.636		0.6315		1.58353	0.406502	4.06502	131524
		0.314	0.312		0.313		3.19489	1.45214	14.5214	140122
		0.241	0.24		0.2405		4.158	3.61912	36.1912	50926
		0.781	0.78		0.7805		1.28123	0.326457	3.26457	14854
		0.519	0.515		0.517		1.93424	0.503067	5.03067	12132
Plate_6
	1	2	3	4	5	6	7	8	9	10	11	12
A	0.91	0.197	0.287	0.462	0.276	0.287	0.354	0.854	0.295
B	0.911	0.198	0.287	0.46	0.274	0.285	0.354	0.858	0.293
C	0.117	0.267	0.59	0.251	0.333	0.3	0.416	0.543	0.42
D	0.115	0.269	0.593	0.25	0.331	0.298	0.418	0.546	0.421
E	0.145	0.358	0.725	0.184	0.368	0.292	0.458	0.281	0.326
F	0.147	0.357	0.722	0.186	0.363	0.29	0.459	0.283	0.323
G	0.169	0.388	0.442	0.71	0.447	0.437	0.378	0.341
H	0.17	0.386	0.438	0.707	0.446	0.436	0.38	0.344
	Concentration ng/ml	Absorbance 450nm	Absorbance 450nm		Average absorbance	Concentration ng/ml	1/absorbance	Concentration ng/ml	Actual concentration
	50	0.117	0.115		0.116	50	8.62069	50		S1
	25	0.145	0.147		0.146	25	6.84932	25		S2
	12.5	0.169	0.17		0.1695	12.5	5.89971	12.5		S3
	6.25	0.197	0.198		0.1975	6.25	5.06329	6.25		S4
	3.125	0.267	0.269		0.268	3.125	3.73134	3.125		S5
	1.56	0.358	0.357		0.3575	1.56	2.7972	1.56		S6
	0	0.91	0.911		0.9105	0	1.0983	0		Blank
		0.388	0.386		0.387		2.58398	0.669587	6.69587	120422
		0.287	0.287		0.287		3.48432	1.93933	19.3933	22421
		0.59	0.593		0.5915		1.69062	0.296993	2.96993	21145
		0.725	0.722		0.7235		1.38217	0.286103	2.86103	17324
		0.442	0.438		0.44		2.27273	0.4641	4.641	52132
		0.462	0.46		0.461		2.1692	0.415993	4.15993	54020
		0.251	0.25		0.2505		3.99202	3.23591	32.3591	40224
		0.184	0.186		0.185		5.40541	9.91107	99.1107	231121
		0.71	0.707		0.7085		1.41143	0.285617	2.85617	20327
		0.276	0.274		0.275		3.63636	2.27732	22.7732	91648
		0.333	0.331		0.332		3.01205	1.13134	11.3134	17224
		0.368	0.363		0.3655		2.73598	0.807611	8.07611	190724
		0.447	0.446		0.4465		2.23964	0.447717	4.47717	54940
		0.287	0.285		0.286		3.4965	1.96492	19.6492	11625
		0.3	0.298		0.299		3.34448	1.66348	16.6348	251224
Heme Oxygenase-1
Plate_1
	1	2	3	4	5	6	7	8	9	10	11	12
A	0.146	0.28	0.256	0.224	0.319	0.293	0.304	0.235	0.243	0.342	0.412	0.35
B	0.15	0.269	0.258	0.225	0.321	0.294	0.307	0.236	0.245	0.346	0.421	0.349
C	0.715	0.223	0.317	0.218	0.31	0.258	0.245	0.263	0.293	0.332	0.331	0.304
D	0.729	0.221	0.319	0.221	0.311	0.258	0.247	0.265	0.297	0.334	0.335	0.305
E	0.524	0.175	0.228	0.231	0.306	0.313	0.15	0.234	0.438	0.327	0.304	0.291
F	0.561	0.183	0.228	0.234	0.307	0.315	0.149	0.234	0.437	0.33	0.304	0.292
G	0.352	0.237	0.309	0.202	0.282	0.239	0.283	3.216	0.369	0.308	0.31	0.3
H	0.395	0.236	0.312	0.204	0.284	0.24	0.28	3.216	0.373	0.309	0.31	0.3
Blank	0.148
	1	2	3	4	5	6	7	8	9	10	11	12
A	-0.108	0.026	0.002	-0.03	0.065	0.039	0.05	-0.019	-0.011	0.088	0.158	0.096
B	-0.104	0.015	0.004	-0.029	0.067	0.04	0.053	-0.018	-0.009	0.092	0.167	0.095
C	0.461	-0.031	0.063	-0.036	0.056	0.004	-0.009	0.009	0.039	0.078	0.077	0.05
D	0.475	-0.033	0.065	-0.033	0.057	0.004	-0.007	0.011	0.043	0.08	0.081	0.051
E	0.27	-0.079	-0.026	-0.023	0.052	0.059	-0.104	-0.02	0.184	0.073	0.05	0.037
F	0.307	-0.071	-0.026	-0.02	0.053	0.061	-0.105	-0.02	0.183	0.076	0.05	0.038
G	0.098	-0.017	0.055	-0.052	0.028	-0.015	0.029	2.962	0.115	0.054	0.056	0.046
H	0.141	-0.018	0.058	-0.05	0.03	-0.014	0.026	2.962	0.119	0.055	0.056	0.046
	Concentration ng/ml	Absorbance 450nm	Absorbance 450nm		Average abso	concentration ng/ml		ID NO:	Concentration	Average abso
	10	0.567	0.581		0.574	10			9.9737	0.574	S1
	5	0.376	0.413		0.3945	5			5.12552	0.3945	S2
	2.5	0.204	0.247		0.2255	2.5			2.25904	0.2255	S3
	1.25	0.132	0.121		0.1265	1.25			1.06371	0.1265	S4
	0.625	0.075	0.073		0.074	0.625			0.514509	0.074	S5
	0.313	0.027	0.035		0.031	0.313			0.0895062	0.031	S6
	0	0.089	0.088		0.0885	0			0.662112	0.0885	Black
		0.108	0.11		0.109				0.875808	0.109	21385	8.75808
		0.169	0.171		0.17				1.55773	0.17	21310	15.5773
		0.08	0.08		0.08				0.575265	0.08	21452	5.75265
		0.161	0.164		0.1625				1.46947	0.1625	21260	14.6947
		0.076	0.077		0.0765				0.539771	0.0765	21569	5.39771
		0.7	0.073		0.3865				4.95841	0.3865	20919	49.5841
		0.083	0.086		0.0845				0.621125	0.0845	21504	6.21125
		0.054	0.056		0.055				0.324734	0.055	21660	3.24734
		0.171	0.173		0.172				1.58151	0.172	21386	15.8151
		0.162	0.163		0.1625				1.46947	0.1625	21259	14.6947
		0.158	0.159		0.1585				1.42296	0.1585	20827	14.2296
		0.134	0.136		0.135				1.15703	0.135	21435	11.5703
		0.145	0.146		0.1455				1.27435	0.1455	20448	12.7435
		0.11	0.11		0.11				0.8864	0.11	20477	8.864
		0.165	0.167		0.166				1.51049	0.166	21096	15.1049
		0.091	0.092		0.0915				0.692996	0.0915	21085	6.92996
		0.156	0.159		0.1575				1.41139	0.1575	21387	14.1139
		0.097	0.099		0.098				0.760352	0.098	20828	7.60352
		0.002	0.001		0.0015				-0.195472	0.0015	21508	-1.95472
		0.135	0.132		0.1335				1.14046	0.1335	21569	11.4046
		0.087	0.088		0.0875				0.651845	0.0875	20754	6.51845
		0.115	0.117		0.116				0.950314	0.116	20918	9.50314
		0.086	0.086		0.086				0.63647	0.086	20134	6.3647
		3.068	3.068		3.068				718.327	3.068	21502	7183.27
		0.095	0.097		0.096				0.739561	0.096	20967	7.39561
		0.145	0.149		0.147				1.29131	0.147	21450	12.9131
		0.29	0.289		0.2895				3.19608	0.2895	20516	31.9608
		0.221	0.225		0.223				2.22543	0.223	21536	22.2543
		0.194	0.198		0.196				1.8751	0.196	20721	18.751
		0.184	0.186		0.185				1.73858	0.185	21363	17.3858
		0.179	0.182		0.1805				1.6837	0.1805	21507	16.837
		0.16	0.161		0.1605				1.44617	0.1605	21412	14.4617
		0.264	0.273		0.2685				2.87136	0.2685	21357	28.7136
		0.183	0.187		0.185				1.73858	0.185	21052	17.3858
		0.156	0.156		0.156				1.39408	0.156	20974	13.9408
		0.162	0.162		0.162				1.46363	0.162	21261	14.6363
		0.202	0.201		0.2015				1.94466	0.2015	21574	19.4466
		0.156	0.157		0.1565				1.39984	0.1565	21067	13.9984
		0.143	0.144		0.1435				1.25183	0.1435	20508	12.5183
		0.162	0.152		0.157				1.40561	0.157	20975	14.0561
				Plate_2
			1	2	3	4	5	6	7	8	9	10	11	12
		A	0.15	0.281	0.422	0.368	0.441	0.377	0.421	0.403	0.569	0.417	0.914	0.822
		B	0.17	0.271	0.425	0.369	0.443	0.379	0.419	0.406	0.569	0.419	0.914	0.821
		C	0.716	0.224	0.365	0.337	0.413	0.336	0.425	0.36	0.562	0.452	0.915	0.877
		D	0.727	0.221	0.365	0.369	0.412	0.339	0.423	0.361	0.558	0.453	0.916	0.877
		E	0.522	0.176	0.465	0.394	0.38	0.367	0.382	0.341	0.45	0.376	0.894	0.9
		F	0.564	0.183	0.468	0.397	0.382	0.371	0.383	0.344	0.448	0.383	0.895	0.9
		G	0.352	0.314	0.316	0.367	0.31	0.418	0.468	0.362	0.39	1.534	0.97	0.974
		H	0.396	0.316	0.315	0.368	0.31	0.42	0.468	0.366	0.389	1.534	0.971	0.976
			Blank	0.156667
			1	2	3	4	5	6	7	8	9	10	11	12
		A	-0.54	-0.409	-0.268	-0.322	-0.249	-0.313	-0.269	-0.287	-0.121	-0.273	0.224	0.132
		B	-0.52	-0.419	-0.265	-0.321	-0.247	-0.311	-0.271	-0.284	-0.121	-0.271	0.224	0.131
		C	0.026	-0.466	-0.325	-0.353	-0.277	-0.354	-0.265	-0.33	-0.128	-0.238	0.225	0.187
		D	0.037	-0.469	-0.325	-0.321	-0.278	-0.351	-0.267	-0.329	-0.132	-0.237	0.226	0.187
		E	-0.168	-0.514	-0.225	-0.296	-0.31	-0.323	-0.308	-0.349	-0.24	-0.314	0.204	0.21
		F	-0.126	-0.507	-0.222	-0.293	-0.308	-0.319	-0.307	-0.346	-0.242	-0.307	0.205	0.21
		G	-0.338	-0.376	-0.374	-0.323	-0.38	-0.272	-0.222	-0.328	-0.3	0.844	0.28	0.284
		H	-0.294	-0.374	-0.375	-0.322	-0.38	-0.27	-0.222	-0.324	-0.301	0.844	0.281	0.286
			Concentration ng/ml	Absorbance 450nm	Absorbance 450nm								ID NO.	Concentration ng/ml	Absorbance 450nm				ID NO.	Concentration ng/ml	Absorbance 450nm
			10	0.559	0.57									1.74231	0.158				20975	3.48461	0.158
			5	0.365	0.407									3.13431	0.2665				21437	6.26862	0.2665
			2.5	0.195	0.239									2.35811	0.208				21093	4.71622	0.208
			1.25	0.124	0.114									3.75275	0.3095				20829	7.5055	0.3095
			0.625	0.067	0.064									1.74828	0.1585				21048	3.49655	0.1585
			0.313	0.019	0.026									2.40274	0.2115				21092	4.80547	0.2115
				0.157	0.159									2.20669	0.196				42179	4.41339	0.196
				0.265	0.268									2.75443	0.2385				20701	5.50887	0.2385
				0.208	0.208									2.38997	0.2105				40533	4.77993	0.2105
				0.308	0.311									3.39477	0.285				40447	6.78954	0.285
				0.159	0.158									2.98311	0.2555				46122	5.96622	0.2555
				0.211	0.212									2.56389	0.224				41544	5.12777	0.224
				0.18	0.212									1.6828	0.153				46119	3.36559	0.153
				0.237	0.24									2.52495	0.221				21019	5.04991	0.221
				0.21	0.211									2.0146	0.1805				20532	4.02919	0.1805
				0.284	0.286									2.40913	0.212				20624	4.81826	0.212
				0.256	0.255									3.07214	0.262				41071	6.14427	0.262
				0.223	0.225									3.08591	0.263				20706	6.17183	0.263
				0.153	0.153									3.14124	0.267				41186	6.28249	0.267
				0.22	0.222									2.58341	0.2255				20478	5.16683	0.2255
				0.179	0.182									3.77519	0.311				45005	7.55038	0.311
				0.21	0.214									2.87476	0.2475				20479	5.74952	0.2475
				0.261	0.263									2.30104	0.2035				45939	4.60209	0.2035
				0.264	0.262									2.07615	0.1855				44735	4.15229	0.1855
				0.268	0.266									2.3454	0.207				42146	4.6908	0.207
				0.225	0.226									5.46793	0.412				42260	10.9359	0.412
				0.311	0.311									5.29903	0.403				42082	10.5981	0.403
				0.246	0.249									3.49547	0.292				41244	6.99093	0.292
				0.203	0.204									2.6751	0.2325				40079	5.3502	0.2325
				0.184	0.187									3.05838	0.261				41690	6.11676	0.261
				0.205	0.209									3.54628	0.2955				42042	7.09255	0.2955
				0.412	0.412									2.5444	0.2225				22122	5.0888	0.2225
				0.405	0.401										1.377				240724	0	1.377
				0.293	0.291										0.757				221119	0	0.757
				0.233	0.232										0.7585				131440	0	0.7585
				0.26	0.262										0.7375				91622	0	0.7375
				0.295	0.296										0.8135				16133	0	0.8135
				0.219	0.226										0.6645				131320	0	0.6645
				1.377	1.377										0.72				21945	0	0.72
				0.757	0.757										0.7415				52132	0	0.7415
				0.758	0.759										0.818				110320	0	0.818
				0.737	0.738
				0.8133	0.814
				0.665	0.664
				0.72	0.72
				0.74	0.743
				0.817	0.819
Plate_3
	1	2	3	4	5	6	7	8	9	10	11	12
A	0.323	0.603	0.688	0.609	0.706	0.602	0.768	0.728	0.739
B	0.357	0.603	0.604	0.586	0.618	0.541	0.691	0.606	0.698
C	1.274	0.5	0.59	0.525	0.494	0.571	0.589	0.563	0.764
D	1.241	0.475	0.58	0.526	0.507	0.59	0.545	0.512	0.806
E	0.934	0.405	0.511	0.487	0.564	0.572	0.634	0.484	0.779
F	0.865	0.401	0.503	0.474	0.552	0.568	0.641	0.489	0.738
G	0.722	0.53	0.491	0.407	0.549	0.549	0.494	0.565	0.792
H	0.697	0.58	0.527	0.601	0.625	0.584	0.534	0.567	0.794
Blank	0.34
	1	2	3	4	5	6	7	8	9
A	0.323	0.603	0.688	0.609	0.706	0.602	0.768	0.728	0.739
B	0.357	0.603	0.604	0.586	0.618	0.541	0.691	0.606	0.698
C	1.274	0.5	0.59	0.525	0.494	0.571	0.589	0.563	0.764
D	1.241	0.475	0.58	0.526	0.507	0.59	0.545	0.512	0.806
E	0.934	0.405	0.511	0.487	0.564	0.572	0.634	0.484	0.779
F	0.865	0.401	0.503	0.474	0.552	0.568	0.641	0.489	0.738
G	0.722	0.53	0.491	0.407	0.549	0.549	0.494	0.565	0.792
H	0.697	0.58	0.527	0.601	0.625	0.584	0.534	0.567	0.794
Concentration ng/ml	Absorbance 450nm	Absorbance 450nm
10	0.934	0.901
5	0.594	0.525
2.5	0.382	0.357
1.25	0.263	0.263
0.625	0.16	0.135
0.313	0.065	0.061
0	-0.017	0.017
	0.19	0.24
	0.348	0.264
	0.25	0.24
	0.171	0.163
	0.151	0.187
	0.269	0.246
	0.185	0.186
	0.147	0.134
	0.067	0.261
	0.366	0.278
	0.154	0.167
	0.224	0.212
	0.209	0.285
	0.262	0.201
	0.231	0.25
	0.232	0.228
	0.209	0.244
	0.428	0.351
	0.249	0.205
	0.294	0.301
	0.154	0.194
	0.388	0.266
	0.223	0.172
	0.144	0.149
	0.225	0.227
	0.399	0.358
	0.424	0.466
	0.439	0.398
	0.452	0.454
						Concentration ng/ml	Absorbance						ID NO:	Concentration ng/ml	Absorbance
						6.64636	0.215						21392	6.64636	0.215
						10.4584	0.306						20575	10.4584	0.306
						7.87666	0.245						20553	7.87666	0.245
						4.72712	0.167						20628	4.72712	0.167
						4.80593	0.169						21394	4.80593	0.169
						8.3967	0.2575						20584	8.3967	0.2575
						5.45992	0.1855						21361	5.45992	0.1855
						3.69183	0.1405						21309	3.69183	0.1405
						4.60908	0.164						21451	4.60908	0.164
						11.1548	0.322						20594	11.1548	0.322
						4.47163	0.1605						21388	4.47163	0.1605
						6.76829	0.218						21501	6.76829	0.218
						7.95956	0.247						20566	7.95956	0.247
						7.31997	0.2315						21479	7.31997	0.2315
						7.69053	0.2405						20555	7.69053	0.2405
						7.25842	0.23						21454	7.25842	0.23
						7.11506	0.2265						20573	7.11506	0.2265
						14.1907	0.3895						21369	14.1907	0.3895
						7.13552	0.227						41940	7.13552	0.227
						10.0919	0.2975						20551	10.0919	0.2975
						5.0034	0.174						43946	5.0034	0.174
						11.3742	0.327						20554	11.3742	0.327
						5.93983	0.1975						20557	5.93983	0.1975
						3.92479	0.1465						21390	3.92479	0.1465
						7.09461	0.226						21436	7.09461	0.226
						13.6845	0.3785						20970	13.6845	0.3785
						16.8198	0.445						20420	16.8198	0.445
						15.5482	0.4185						21458	15.5482	0.4185
						17.2099	0.453						21416	17.2099	0.453
